# Supplementary material for: Investigation of Atomic‐Scale Mechanical Behavior by Bias‐Induced Degradation in Janus and Alloy Polymorphic Monolayer TMDs via In Situ TEM
Source: Small Sci. 2023 Nov 21;3(12):2300129. doi: 10.1002/smsc.202300129 (PMC11935987; doi:10.1002/smsc.202300129)
Supplement: Supplementary file 1 — Supplementary Material [file SMSC-3-2300129-s001.zip]

Archive with 5 entries (5 files):
- smsc.202300129-sup-0001-suppdata-S1.pdf
- smsc.202300129-sup-0002-suppdata-S2.mp4
- smsc.202300129-sup-0003-suppdata-S3.mp4
- smsc.202300129-sup-0004-suppdata-S4.mp4
- smsc.202300129-sup-0005-suppdata-S5.mp4
